# Supplementary material for: Predictors of nest growth: diminishing returns for subordinates in the paper wasp Polistes dominula
Source: Behav Ecol Sociobiol. 2018 May 11;72(6):88. doi: 10.1007/s00265-018-2502-x (PMC5945790; doi:10.1007/s00265-018-2502-x)
Supplement: Supplementary file 1 — Excel data sheet with the raw data used for the analyses presented in this paper (XLSX 18 kb) [file 265_2018_2502_MOESM1_ESM.xlsx]

## Sheet: paper info
	Title of paper	Predictors of nest growth in the paper wasp Polistes dominula
	Journal	Behavioural Ecology and Sociobiology
	Authors	Lena Grinsted1,2* and Jeremy Field1,3
	Affiliations	1School of Life Sciences, University of Sussex, John Maynard Smith Building, Falmer, Brighton, BN1 9QG, UK
		2School of Biological Sciences, Royal Holloway University of London, Egham, Surrey, TW20 0EX, UK (current address)
		3Centre for Ecology and Conservation, University of Exeter, Penryn Campus, Cornwall, TR10 9EZ, UK (current address)
	email address	lena.grinsted@rhul.ac.uk

## Sheet: raw data
nest ID	year	number of cells on first observation date	date for first observation (number of days after 28th Feb)	number of cells on second observation date	date for second observation (number of days after 28th Feb)	number of cells the nest grew with (E-C)	number of days between first and second observation (F-D)	slope of nest growth (G/H)	group size (number of females)	average body size	standard deviation of body size	coefficient of variation of body sizes (L/K)	average genetic relatedness	date of worker emergence	brood value at worker emergence
nestID	year	cell1	cell1date	cell2	cell2date	cellgrowth	timeinterval	slope	wasps	avwing	sdwing	CVwing	avNestRelat	dateWorkers	broodValueWorkers
n057	2013	25	8	59	46	34	38	0.89	10	11.58	0.513809	0.0443704	0.7301	52	137.5
n137	2013	17	18	36	37	19	19	1	5	11.3	0.353553	0.0312879	0.7107	58	114.5
n011	2013	30	8	45	34	15	26	0.58	7	11.7714	0.515475	0.0437903	0.7604	65	103.5
n023	2013	3	8	25	39	22	31	0.71	4	10.85	0.443471	0.0408729	0.6324	65	61
SA064	2014	6	5	48	50	42	45	0.93	5	11.36	0.673053	0.0592476	0.7082	66	131
n010	2013	21	8	58	34	37	26	1.42	5	12.06	0.439318	0.0364277	0.7388	67	199
n021trt2	2013	10	8	43	41	33	33	1	8	11.4625	0.515302	0.0449554	0.6614	67	136.5
n070	2013	16	8	33	44	17	36	0.47	4	11.675	0.411299	0.035229	0.7876	67	79.5
SA072	2014	7	5	24	25	17	20	0.85	4	11.925	0.411299	0.0344905	0.1164	68	106.5
n041	2013	19	8	30	34	11	26	0.42	5	11.64	0.279285	0.0239935	0.4282	69	92.5
n099	2013	18	13	73	52	55	39	1.41	8	11.05	0.261861	0.0236979	0.4842	69	158
SA073	2014	7	5	47	44	40	39	1.03	7	11.2571	0.571131	0.050735	0.768	69	181.5
n130	2013	10	18	26	39	16	21	0.76	4	11.525	0.499166	0.0433116	0.4988	71	80
n124	2013	10	18	27	39	17	21	0.81	4	11.025	0.694622	0.0630043	0.0662	72	114
n121	2013	8	18	22	37	14	19	0.74	7	11.55	0.356371	0.0308546	0.3679	75	111
n038	2013	3	8	39	34	36	26	1.38	9	11.9667	0.320416	0.0267757	0.7776	81	155
n016	2013	21	8	38	44	17	36	0.47	7	11.1286	0.449868	0.0404246	0.3742	86	57
n003	2013	11	8	36	44	25	36	0.69	3	11.55	0.494975	0.042855	0.6624	NA	NA
n005	2013	10	8	37	37	27	29	0.93	5	11.38	0.389872	0.0342594	0.5453	NA	NA
n007	2013	19	8	57	50	38	42	0.9	4	12.05	0.443471	0.0368026	0.2767	NA	NA
n012	2013	15	8	38	34	23	26	0.88	5	11.24	0.801873	0.071341	0.2639	NA	NA
n015	2013	7	8	41	52	34	44	0.77	3	11.7667	0.971253	0.0825428	NA	NA	NA
n018	2013	5	8	38	44	33	36	0.92	2	11.15	0.636396	0.0570759	0.7476	NA	NA
n020	2013	29	8	58	47	29	39	0.74	8	10.7143	0.328778	0.030686	0.5936	NA	NA
n026	2013	40	8	65	52	25	44	0.57	8	11.4	0.542481	0.0475861	0.6772	NA	NA
n027	2013	7	8	36	44	29	36	0.81	4	11.95	0.465475	0.0389519	0.7088	NA	NA
n028	2013	19	8	43	44	24	36	0.67	6	12.3667	0.488535	0.0395042	0.7264	NA	NA
n032	2013	5	8	45	44	40	36	1.11	6	10.5333	0.63456	0.0602431	0.7601	NA	NA
n034	2013	20	8	44	43	24	35	0.69	6	11.1333	0.42269	0.0379661	0.3406	NA	NA
n035	2013	20	8	53	43	33	35	0.94	9	11.3778	0.277389	0.0243799	0.4582	NA	NA
n045	2013	29	8	53	37	24	29	0.83	12	11.2083	0.420948	0.0375567	0.679	NA	NA
n048	2013	24	8	38	37	14	29	0.48	11	11.17	0.627252	0.056155	0.6365	NA	NA
n050	2013	7	8	21	37	14	29	0.48	2	11	0.565685	0.0514259	0.4767	NA	NA
n056	2013	8	8	36	39	28	31	0.9	11	11.4818	0.33412	0.0290999	0.5292	NA	NA
n059	2013	12	8	44	44	32	36	0.89	7	11.4714	0.564843	0.0492391	0.2732	NA	NA
n061	2013	40	8	45	34	5	26	0.19	5	11.22	0.349285	0.0311306	0.6651	NA	NA
n062	2013	15	8	32	43	17	35	0.49	6	11.5167	0.491596	0.0426856	0.6637	NA	NA
n067	2013	4	8	50	52	46	44	1.05	6	10	0.544059	0.0544059	0.6536	NA	NA
n068	2013	17	8	35	45	18	37	0.49	4	10.975	0.394757	0.0359688	0.6888	NA	NA
n071	2013	14	8	67	46	53	38	1.39	10	11.61	0.462961	0.0398761	0.6801	NA	NA
n075	2013	24	8	35	43	11	35	0.31	4	11.575	0.434933	0.0375752	0.5123	NA	NA
n077	2013	20	8	34	37	14	29	0.48	7	11	0.83666	0.07606	0.6315	NA	NA
n080	2013	12	8	28	37	16	29	0.55	3	12.1	0.4	0.0330579	0.6291	NA	NA
n085	2013	12	8	26	34	14	26	0.54	6	11.1	0.339116	0.030551	0.2344	NA	NA
n089	2013	24	8	49	43	25	35	0.71	5	12.14	0.270185	0.0222558	0.2994	NA	NA
n113	2013	4	13	30	44	26	31	0.84	4	11.175	0.471699	0.0422102	0.7422	NA	NA
n114	2013	30	13	50	44	20	31	0.65	6	10.8333	0.480278	0.0443333	0.6555	NA	NA
n117	2013	3	13	43	41	40	28	1.43	7	11.0429	0.485994	0.0440098	0.7333	NA	NA
n118	2013	8	13	34	44	26	31	0.84	7	11.7571	0.403556	0.0343243	0.4182	NA	NA
n126trt1	2013	6	18	35	39	29	21	1.38	5	11.28	0.571839	0.050695	0.7655	NA	NA
n128	2013	13	18	34	43	21	25	0.84	5	11.62	0.414729	0.0356909	0.1859	NA	NA
n131	2013	12	18	48	43	36	25	1.44	5	12.08	0.438178	0.036273	0.6192	NA	NA
n134	2013	9	18	40	37	31	19	1.63	7	10.9	0.559762	0.0513543	0.6743	NA	NA
n136	2013	17	18	30	43	13	25	0.52	3	11.1667	0.351188	0.0314497	0.7772	NA	NA
SA053	2014	8	5	29	36	21	31	0.68	8	11.4625	0.272226	0.0237493	0.521	NA	NA
SA060	2014	18	5	31	32	13	27	0.48	3	10.5333	0.723418	0.0686789	-0.2109	NA	NA
SA062	2014	7	5	42	36	35	31	1.13	7	10.9286	0.521901	0.0477557	0.8543	NA	NA
SA065	2014	12	5	75	50	63	45	1.4	7	11.6857	0.64402	0.0551117	NA	NA	NA
SA067	2014	12	5	39	50	27	45	0.6	5	11.32	0.506952	0.0447837	NA	NA	NA
SA070	2014	7	5	26	36	19	31	0.61	7	12.0143	0.566947	0.0471894	0.4151	NA	NA
SA074	2014	9	5	56	32	47	27	1.74	9	11.6222	0.315348	0.0271332	0.779	NA	NA
SA077	2014	5	5	35	25	30	20	1.5	5	11.3	0.561249	0.049668	0.0907	NA	NA
SA083	2014	5	5	35	50	30	45	0.67	4	11.35	0.264575	0.0233106	NA	NA	NA
SA084	2014	5	5	31	50	26	45	0.58	2	11.45	0.919239	0.0802829	NA	NA	NA
SA086	2014	5	5	23	50	18	45	0.4	2	10.6	0.989949	0.0933915	0.8485	NA	NA
